# Supplementary material for: A Novel IRAK4 Inhibitor DW18134 Ameliorates Peritonitis and Inflammatory Bowel Disease
Source: Molecules. 2024 Apr 16;29(8):1803. doi: 10.3390/molecules29081803 (PMC11052001; doi:10.3390/molecules29081803)
Supplement: Supplementary file 1 [file molecules-29-01803-s001.zip]

Archive with 1 entries (1 files):
- molecules-2943449-supplementary.pdf
